# Supplementary material for: Striatal Metabolomic Profiling Links Brazilian Green Propolis to Suberic Acid Modulation and Nigrostriatal Neuroprotection in a Rat Model of Parkinson’s Disease
Source: Molecules. 2026 May 23;31(11):1791. doi: 10.3390/molecules31111791 (PMC13257768; doi:10.3390/molecules31111791)
Supplement: Supplementary file 1 [file molecules-31-01791-s001.zip]

Archive with 1 entries (1 files):
- molecules-4149277-supplementary.pdf
